# Supplementary material for: The Effect of Non-Pharmacological and Pharmacological Interventions on Measures Associated with Sarcopenia in End-Stage Kidney Disease: A Systematic Review and Meta-Analysis
Source: Nutrients. 2022 Apr 27;14(9):1817. doi: 10.3390/nu14091817 (PMC9101978; doi:10.3390/nu14091817)
Supplement: Supplementary file 1 [file nutrients-14-01817-s001.zip]

Archive with 1 entries (1 files):
- nutrients-1660678-supplementary.pdf
